# Supplementary material for: Effects of Urbanization on Flowering Phenology, Pollination, and Reproductive Success in the Chiropterophilous Tropical Tree Ceiba pentandra
Source: Plants (Basel). 2025 May 22;14(11):1575. doi: 10.3390/plants14111575 (PMC12157023; doi:10.3390/plants14111575)
Supplement: Supplementary file 1 [file plants-14-01575-s001.zip]

Archive with 1 entries (1 files):
- plants-3597241-supplementary.xlsx
