# Supplementary material for: Effects of Urbanization on Flowering Phenology, Pollination, and Reproductive Success in the Chiropterophilous Tropical Tree Ceiba pentandra
Source: Plants (Basel). 2025 May 22;14(11):1575. doi: 10.3390/plants14111575 (PMC12157023; doi:10.3390/plants14111575)
Supplement: Supplementary file 1 [file plants-14-01575-s001.zip › plants-3597241-supplementary.xlsx]

## Sheet: dataset1
Year	ID	Site	Habitat	Treatment	Fruit_set	N	Seeds	seedset	Load	Visits
1	AMU1	Merida	City	Nocturnal	0	7			273	0
1	AMU2	Merida	City	Nocturnal	0.142857	7	210	0.67	280	3
1	AMU3	Merida	City	Nocturnal	0.428571	7	257.67	0.82	261	1
1	AMU4	Merida	City	Nocturnal	0.571429	7	284.25	0.91	288	0
1	AMU5	Merida	City	Nocturnal	0.428571	7	352.67	1	484	0
1	AMU6	Merida	City	Nocturnal	0.142857	7	305	0.97	475	3
1	AMU7	Merida	City	Nocturnal	0.428571	7	299.67	0.95	270	5
1	AMU8	Merida	City	Nocturnal	0	7			524	0
1	AMU9	Merida	City	Nocturnal	0.142857	7	347	1	461	3
1	AMU10	Merida	City	Nocturnal	0.714286	7	299.2	0.95	311	4
1	AMU11	Merida	City	Nocturnal	0.428571	7	314	1	355	0
1	AMU12	Merida	City	Nocturnal	0.285714	7	296.5	0.94	371	1
1	AMU13	Merida	City	Nocturnal	0	7			439	2
1	AMU14	Merida	City	Nocturnal	0.428571	7	289.67	0.92	361	1
1	AMU15	Merida	City	Nocturnal	0.285714	7	321	1	455	0
1	AMU16	Merida	City	Nocturnal	0.142857	7	348	1	266	2
1	AMU17	Merida	City	Nocturnal	0.285714	7	302	0.96	322	0
1	AMU18	Merida	City	Nocturnal	0.285714	7	374.5	1	426	0
1	AMU19	Merida	City	Nocturnal	0	7			304	4
1	AMU20	Merida	City	Nocturnal	0.285714	7	281	0.89	301	0
1	AMU21	Merida	City	Nocturnal	0.142857	7	308	0.98	283	0
1	AMU22	Merida	City	Nocturnal	0.428571	7	290	0.92	255	0
1	AMU23	Merida	City	Nocturnal	0	7			299	0
1	AMU24	Merida	City	Nocturnal	0.571429	7	272	0.87	322	0
1	AMU25	Merida	City	Nocturnal	0	7			389	0
1	AMB1	Merida	Forest	Nocturnal	0.285714	7	369	1	359	2
1	AMB2	Merida	Forest	Nocturnal	0.428571	7	262	0.83	286	0
1	AMB3	Merida	Forest	Nocturnal	0.142857	7	256	0.82	315	0
1	AMB4	Merida	Forest	Nocturnal	0.285714	7	267.5	0.85	309	3
1	AMB5	Merida	Forest	Nocturnal	0.285714	7	260.5	0.83	379	0
1	AMB6	Merida	Forest	Nocturnal	0.285714	7	272	0.87	428	4
1	AMB7	Merida	Forest	Nocturnal	0.428571	7	279	0.89	465	1
1	AMB8	Merida	Forest	Nocturnal	0.285714	7	206.5	0.66	282	2
1	AMB9	Merida	Forest	Nocturnal	0.285714	7	282	0.9	265	1
1	AMB10	Merida	Forest	Nocturnal	0.142857	7	255	0.81	428	0
1	AMB11	Merida	Forest	Nocturnal	0.285714	7	272	0.87	301	1
1	AMB12	Merida	Forest	Nocturnal	0.285714	7	287.5	0.92	408	0
1	AMB13	Merida	Forest	Nocturnal	0	7			357	2
1	AMB14	Merida	Forest	Nocturnal	0.285714	7	262	0.83	294	2
1	AMB15	Merida	Forest	Nocturnal	0	7			307	0
1	AMB16	Merida	Forest	Nocturnal	0.285714	7	300.5	0.96	385	0
1	AMB17	Merida	Forest	Nocturnal	0.428571	7	302.5	0.96	411	1
1	AMB18	Merida	Forest	Nocturnal	0	7			434	0
1	AMB19	Merida	Forest	Nocturnal	0.714286	7	255.6	0.81	500	3
1	AMB20	Merida	Forest	Nocturnal	0.428571	7	278	0.89	508	1
1	AMB21	Merida	Forest	Nocturnal	0.285714	7	257	0.82	482	2
1	AMB22	Merida	Forest	Nocturnal	0.571429	7	288	0.92	425	2
1	AMB23	Merida	Forest	Nocturnal	0.428571	7	263.67	0.84	363	1
1	AMB24	Merida	Forest	Nocturnal	0	7			467	2
1	AMB25	Merida	Forest	Nocturnal	0.571429	7	235.67	0.75	289	4
1	ACU1	Cancun	City	Nocturnal	0.428571	7	288.67	0.92	574	2
1	ACU2	Cancun	City	Nocturnal	0.285714	7	312	0.99	381	3
1	ACU3	Cancun	City	Nocturnal	0.714286	7	313.2	1	267	1
1	ACU4	Cancun	City	Nocturnal	0.428571	7	296.67	0.94	471	0
1	ACU5	Cancun	City	Nocturnal	0.285714	7	315	1	493	2
1	ACU6	Cancun	City	Nocturnal	0.571429	7	310	0.99	306	3
1	ACU7	Cancun	City	Nocturnal	0.142857	7	307	0.98	402	1
1	ACU8	Cancun	City	Nocturnal	0.571429	7	316.75	1	384	1
1	ACU9	Cancun	City	Nocturnal	0.571429	7	328.25	1	453	2
1	ACU10	Cancun	City	Nocturnal	0.285714	7	304.5	0.97	285	2
1	ACU11	Cancun	City	Nocturnal	0.285714	7	286	0.91	329	0
1	ACU12	Cancun	City	Nocturnal	0.428571	7	311	0.99	508	0
1	ACU13	Cancun	City	Nocturnal	0.571429	7	293.75	0.94	471	2
1	ACU14	Cancun	City	Nocturnal	0.428571	7	272	0.87	305	1
1	ACU15	Cancun	City	Nocturnal	0	7			278	0
1	ACU16	Cancun	City	Nocturnal	0.285714	7	294	0.94	490	0
1	ACU17	Cancun	City	Nocturnal	0.285714	7	298	0.95	296	2
1	ACU18	Cancun	City	Nocturnal	0.571429	7	293.75	0.94	393	1
1	ACU19	Cancun	City	Nocturnal	0	7			478	0
1	ACU20	Cancun	City	Nocturnal	0.571429	7	298.25	0.95	348	1
1	ACU21	Cancun	City	Nocturnal	0.571429	7	307.25	0.98	324	0
1	ACU22	Cancun	City	Nocturnal	0.285714	7	312.5	1	328	0
1	ACU23	Cancun	City	Nocturnal	0.428571	7	349.33	1	297	0
1	ACU24	Cancun	City	Nocturnal	0.142857	7	299	0.95	371	2
1	ACU25	Cancun	City	Nocturnal	0.428571	7	291.67	0.93	408	1
1	ACB1	Cancun	Forest	Nocturnal	0.285714	7	287	0.91	404	1
1	ACB2	Cancun	Forest	Nocturnal	0.428571	7	269.33	0.86	289	1
1	ACB3	Cancun	Forest	Nocturnal	0.428571	7	250	0.8	454	2
1	ACB4	Cancun	Forest	Nocturnal	0.571429	7	317.75	1	320	1
1	ACB5	Cancun	Forest	Nocturnal	0.428571	7	205	0.65	383	0
1	ACB6	Cancun	Forest	Nocturnal	0.428571	7	295	0.94	363	0
1	ACB7	Cancun	Forest	Nocturnal	0.571429	7	274.25	0.87	391	0
1	ACB8	Cancun	Forest	Nocturnal	0.285714	7	225.5	0.72	455	3
1	ACB9	Cancun	Forest	Nocturnal	0.285714	7	215	0.68	327	1
1	ACB10	Cancun	Forest	Nocturnal	0.428571	7	259.67	0.83	350	0
1	ACB11	Cancun	Forest	Nocturnal	0.285714	7	220.5	0.7	479	0
1	ACB12	Cancun	Forest	Nocturnal	0.428571	7	252.33	0.8	390	2
1	ACB13	Cancun	Forest	Nocturnal	0.285714	7	270	0.86	310	3
1	ACB14	Cancun	Forest	Nocturnal	0.428571	7	272.33	0.87	306	0
1	ACB15	Cancun	Forest	Nocturnal	0.428571	7	283.33	0.9	424	0
1	ACB16	Cancun	Forest	Nocturnal	0	7			316	3
1	ACB17	Cancun	Forest	Nocturnal	0.285714	7	274	0.87	330	0
1	ACB18	Cancun	Forest	Nocturnal	0.428571	7	244	0.78	397	3
1	ACB19	Cancun	Forest	Nocturnal	0.428571	7	265.33	0.85	325	0
1	ACB20	Cancun	Forest	Nocturnal	0.285714	7	292.5	0.93	449	0
1	ACB21	Cancun	Forest	Nocturnal	0.571429	7	287.5	0.92	338	2
1	ACB22	Cancun	Forest	Nocturnal	0.142857	7	201	0.64	419	1
1	ACB23	Cancun	Forest	Nocturnal	0.428571	7	281.67	0.9	331	2
1	ACB24	Cancun	Forest	Nocturnal	0.571429	7	260	0.83	276	0
1	ACB25	Cancun	Forest	Nocturnal	0.285714	7	283.5	0.9	418	0
2	AMU1	Merida	City	Nocturnal	0	7			288	0
2	AMU2	Merida	City	Nocturnal	0.285714	7	105.5	0.34	429	1
2	AMU4	Merida	City	Nocturnal	0.428571	7	176.67	0.56	397	0
2	AMU5	Merida	City	Nocturnal	0.285714	7	140.5	0.45	339	2
2	AMU6	Merida	City	Nocturnal	0	7			378	0
2	AMU7	Merida	City	Nocturnal	0.285714	7	160.5	0.51	444	1
2	AMU9	Merida	City	Nocturnal	0.285714	7	138.5	0.44	443	0
2	AMU10	Merida	City	Nocturnal	0	7			331	0
2	AMU12	Merida	City	Nocturnal	0	7			481	1
2	AMU13	Merida	City	Nocturnal	0.142857	7	234	0.75	399	2
2	AMU14	Merida	City	Nocturnal	0	7			390	0
2	AMU15	Merida	City	Nocturnal	0	7			472	0
2	AMU16	Merida	City	Nocturnal	0.142857	7	127	0.4	356	0
2	AMU17	Merida	City	Nocturnal	0	7			262	1
2	AMU18	Merida	City	Nocturnal	0.285714	7	202	0.64	427	2
2	AMU19	Merida	City	Nocturnal	0	7			419	0
2	AMU20	Merida	City	Nocturnal	0	7			512	1
2	AMU21	Merida	City	Nocturnal	0.285714	7	240.5	0.77	354	0
2	AMU22	Merida	City	Nocturnal	0.142857	7	155	0.49	424	2
2	AMU23	Merida	City	Nocturnal	0.428571	7	178	0.57	388	1
2	AMU24	Merida	City	Nocturnal	0.142857	7	122	0.39	382	1
2	AMU25	Merida	City	Nocturnal	0.142857	7	241	0.77	559	1
2	AMB2	Merida	Forest	Nocturnal	0.285714	7	154	0.49	522	0
2	AMB3	Merida	Forest	Nocturnal	0	7			303	1
2	AMB4	Merida	Forest	Nocturnal	0	7			362	1
2	AMB5	Merida	Forest	Nocturnal	0.571429	7	172.33	0.55	425	0
2	AMB6	Merida	Forest	Nocturnal	0.142857	7	235	0.75	297	1
2	AMB7	Merida	Forest	Nocturnal	0.285714	7	257	0.82	325	0
2	AMB8	Merida	Forest	Nocturnal	0.142857	7	311	0.99	428	1
2	AMB9	Merida	Forest	Nocturnal	0.285714	7	232.5	0.74	451	0
2	AMB11	Merida	Forest	Nocturnal	0.142857	7	136	0.43	416	0
2	AMB12	Merida	Forest	Nocturnal	0.142857	7	140	0.45	533	1
2	AMB13	Merida	Forest	Nocturnal	0	7			485	0
2	AMB14	Merida	Forest	Nocturnal	0	7			418	0
2	AMB15	Merida	Forest	Nocturnal	0.142857	7	104	0.33	625	1
2	AMB16	Merida	Forest	Nocturnal	0.142857	7	264	0.84	508	1
2	AMB17	Merida	Forest	Nocturnal	0.285714	7	236.5	0.75	512	1
2	AMB18	Merida	Forest	Nocturnal	0	7			324	0
2	AMB19	Merida	Forest	Nocturnal	0	7			453	0
2	AMB20	Merida	Forest	Nocturnal	0	7			340	0
2	ACU1	Cancun	City	Nocturnal	0	7			290	1
2	ACU2	Cancun	City	Nocturnal	0.428571	7	221.33	0.7	305	1
2	ACU3	Cancun	City	Nocturnal	0.142857	7	129	0.41	453	2
2	ACU4	Cancun	City	Nocturnal	0.285714	7	246.5	0.79	496	2
2	ACU5	Cancun	City	Nocturnal	0.142857	7	324	1	578	1
2	ACU6	Cancun	City	Nocturnal	0.428571	7	224.67	0.72	406	2
2	ACU7	Cancun	City	Nocturnal	0.285714	7	264.5	0.84	355	1
2	ACU8	Cancun	City	Nocturnal	0.571429	7	194.25	0.62	422	1
2	ACU9	Cancun	City	Nocturnal	0.285714	7	208	0.66	482	3
2	ACU10	Cancun	City	Nocturnal	0.142857	7	144	0.46	479	2
2	ACU11	Cancun	City	Nocturnal	0	7			448	2
2	ACU12	Cancun	City	Nocturnal	0	7			399	3
2	ACU13	Cancun	City	Nocturnal	0	7			339	2
2	ACU14	Cancun	City	Nocturnal	0.428571	7	192.33	0.61	411	1
2	ACU15	Cancun	City	Nocturnal	0.142857	7	166	0.53	434	2
2	ACU16	Cancun	City	Nocturnal	0.142857	7	281	0.89	333	1
2	ACU17	Cancun	City	Nocturnal	0.714286	7	198.2	0.63	461	0
2	ACU18	Cancun	City	Nocturnal	0.285714	7	257.5	0.82	464	3
2	ACU19	Cancun	City	Nocturnal	0.142857	7	321	1	424	2
2	ACU20	Cancun	City	Nocturnal	0	7			383	1
2	ACU21	Cancun	City	Nocturnal	0	7			464	1
2	ACU22	Cancun	City	Nocturnal	0.285714	7	292.5	0.93	457	2
2	ACU23	Cancun	City	Nocturnal	0.142857	7	133	0.42	460	1
2	ACU24	Cancun	City	Nocturnal	0.142857	7	236	0.75	373	2
2	ACU25	Cancun	City	Nocturnal	0.142857	7	176	0.56	418	1
2	ACB1	Cancun	Forest	Nocturnal	0.142857	7	271	0.86	561	0
2	ACB2	Cancun	Forest	Nocturnal	0.142857	7	153	0.49	502	1
2	ACB3	Cancun	Forest	Nocturnal	0.285714	7	161	0.51	444	0
2	ACB4	Cancun	Forest	Nocturnal	0.428571	7	238	0.76	475	2
2	ACB5	Cancun	Forest	Nocturnal	0.571429	7	191.25	0.61	455	4
2	ACB6	Cancun	Forest	Nocturnal	0.285714	7	205.5	0.65	422	0
2	ACB7	Cancun	Forest	Nocturnal	0.285714	7	333	1	308	0
2	ACB8	Cancun	Forest	Nocturnal	0.142857	7	316	1	369	0
2	ACB9	Cancun	Forest	Nocturnal	0	7			362	2
2	ACB10	Cancun	Forest	Nocturnal	0.571429	7	243.75	0.78	473	2
2	ACB11	Cancun	Forest	Nocturnal	0	7			442	0
2	ACB12	Cancun	Forest	Nocturnal	0	7			318	0
2	ACB13	Cancun	Forest	Nocturnal	0	7			396	0
2	ACB14	Cancun	Forest	Nocturnal	0	7			374	3
2	ACB15	Cancun	Forest	Nocturnal	0.428571	7	293.67	0.94	531	1
2	ACB16	Cancun	Forest	Nocturnal	0.142857	7	126	0.4	455	3
2	ACB17	Cancun	Forest	Nocturnal	0	7			396	0
2	ACB18	Cancun	Forest	Nocturnal	0.142857	7	319	1	578	2
2	ACB19	Cancun	Forest	Nocturnal	0.142857	7	249	0.79	396	2
2	ACB20	Cancun	Forest	Nocturnal	0	7			376	1
2	ACB21	Cancun	Forest	Nocturnal	0	7			346	2
2	ACB22	Cancun	Forest	Nocturnal	0.285714	7	178	0.57	346	1
2	ACB23	Cancun	Forest	Nocturnal	0.142857	7	326	1	387	2
2	ACB24	Cancun	Forest	Nocturnal	0.428571	7	222	0.71	539	0
2	ACB25	Cancun	Forest	Nocturnal	0.142857	7	321	1	314	0
1	AMU1	Merida	City	Diurnal	0	7			319	0
1	AMU2	Merida	City	Diurnal	0	7			286	0
1	AMU3	Merida	City	Diurnal	0.285714	7	268	0.85	253	0
1	AMU4	Merida	City	Diurnal	0.428571	7	304.33	0.97	356	0
1	AMU5	Merida	City	Diurnal	0	7			318	5
1	AMU6	Merida	City	Diurnal	0.571429	7	279.33	0.89	288	0
1	AMU7	Merida	City	Diurnal	0.428571	7	265.33	0.85	306	2
1	AMU8	Merida	City	Diurnal	0.285714	7	248	0.79	527	1
1	AMU9	Merida	City	Diurnal	0	7			369	1
1	AMU10	Merida	City	Diurnal	0.142857	7	353	1	311	0
1	AMU11	Merida	City	Diurnal	0	7			367	0
1	AMU12	Merida	City	Diurnal	0	7			365	2
1	AMU13	Merida	City	Diurnal	0	7			388	0
1	AMU14	Merida	City	Diurnal	0	7			324	2
1	AMU15	Merida	City	Diurnal	0	7			394	0
1	AMU16	Merida	City	Diurnal	0.428571	7	274.67	0.87	276	0
1	AMU17	Merida	City	Diurnal	0.285714	7	316	1	284	0
1	AMU18	Merida	City	Diurnal	0	7			293	0
1	AMU19	Merida	City	Diurnal	0.285714	7	257.5	0.82	348	2
1	AMU20	Merida	City	Diurnal	0.285714	7	308	0.98	368	0
1	AMU21	Merida	City	Diurnal	0	7			403	2
1	AMU22	Merida	City	Diurnal	0	7			435	1
1	AMU23	Merida	City	Diurnal	0.142857	7	336	1	322	1
1	AMU24	Merida	City	Diurnal	0.142857	7	316	1	350	0
1	AMU25	Merida	City	Diurnal	0.142857	7	283	0.9	269	0
1	AMB1	Merida	Forest	Diurnal	0	7			394	2
1	AMB2	Merida	Forest	Diurnal	0.285714	7	284	0.9	486	3
1	AMB3	Merida	Forest	Diurnal	0	7			464	1
1	AMB4	Merida	Forest	Diurnal	0.428571	7	293	0.93	333	1
1	AMB5	Merida	Forest	Diurnal	0.428571	7	289	0.92	357	1
1	AMB6	Merida	Forest	Diurnal	0.142857	7	297	0.95	327	3
1	AMB7	Merida	Forest	Diurnal	0.142857	7	342	1	545	0
1	AMB8	Merida	Forest	Diurnal	0.142857	7	250	0.8	305	0
1	AMB9	Merida	Forest	Diurnal	0	7			425	0
1	AMB10	Merida	Forest	Diurnal	0.142857	7	248	0.79	375	4
1	AMB11	Merida	Forest	Diurnal	0.285714	7	326	1	359	1
1	AMB12	Merida	Forest	Diurnal	0.285714	7	250	0.8	438	0
1	AMB13	Merida	Forest	Diurnal	0.714286	7	277.6	0.88	219	0
1	AMB14	Merida	Forest	Diurnal	0.428571	7	288	0.92	495	0
1	AMB15	Merida	Forest	Diurnal	0.428571	7	284.67	0.91	388	0
1	AMB16	Merida	Forest	Diurnal	0.428571	7	257	0.82	420	0
1	AMB17	Merida	Forest	Diurnal	0.714286	7	298.6	0.95	399	0
1	AMB18	Merida	Forest	Diurnal	0.285714	7	259.5	0.83	437	0
1	AMB19	Merida	Forest	Diurnal	0.428571	7	270.67	0.86	313	0
1	AMB20	Merida	Forest	Diurnal	0.142857	7	235	0.75	360	0
1	AMB21	Merida	Forest	Diurnal	0	7			362	0
1	AMB22	Merida	Forest	Diurnal	0	7			429	0
1	AMB23	Merida	Forest	Diurnal	0.142857	7	245	0.78	376	0
1	AMB24	Merida	Forest	Diurnal	0.142857	7	231	0.74	302	0
1	AMB25	Merida	Forest	Diurnal	0.142857	7	362	1	336	0
1	ACU1	Cancun	City	Diurnal	0	7			419	1
1	ACU2	Cancun	City	Diurnal	0.428571	7	236.33	0.75	295	1
1	ACU3	Cancun	City	Diurnal	0	7			423	0
1	ACU4	Cancun	City	Diurnal	0.285714	7	287	0.91	294	0
1	ACU5	Cancun	City	Diurnal	0	7			416	0
1	ACU6	Cancun	City	Diurnal	0	7			363	2
1	ACU7	Cancun	City	Diurnal	0.285714	7	279.5	0.89	224	0
1	ACU8	Cancun	City	Diurnal	0.428571	7	308.67	0.98	379	0
1	ACU9	Cancun	City	Diurnal	0.428571	7	243.67	0.78	355	1
1	ACU10	Cancun	City	Diurnal	0.142857	7	297	0.95	293	3
1	ACU11	Cancun	City	Diurnal	0.142857	7	317	1	287	0
1	ACU12	Cancun	City	Diurnal	0	7			297	0
1	ACU13	Cancun	City	Diurnal	0.142857	7	245	0.78	362	1
1	ACU14	Cancun	City	Diurnal	0	7			332	0
1	ACU15	Cancun	City	Diurnal	0.285714	7	344.5	1	277	0
1	ACU16	Cancun	City	Diurnal	0.428571	7	270	0.86	373	0
1	ACU17	Cancun	City	Diurnal	0	7			370	2
1	ACU18	Cancun	City	Diurnal	0.285714	7	296	0.94	299	0
1	ACU19	Cancun	City	Diurnal	0.142857	7	251	0.8	376	0
1	ACU20	Cancun	City	Diurnal	0	7			306	0
1	ACU21	Cancun	City	Diurnal	0.428571	7	283.67	0.9	327	2
1	ACU22	Cancun	City	Diurnal	0.142857	7	288	0.92	301	0
1	ACU23	Cancun	City	Diurnal	0.285714	7	298	0.95	362	1
1	ACU24	Cancun	City	Diurnal	0	7			274	2
1	ACU25	Cancun	City	Diurnal	0.285714	7	316.5	1	545	0
1	ACB1	Cancun	Forest	Diurnal	0.428571	7	315.33	1	244	0
1	ACB2	Cancun	Forest	Diurnal	0.142857	7	255	0.81	334	0
1	ACB3	Cancun	Forest	Diurnal	0.428571	7	294	0.94	360	0
1	ACB4	Cancun	Forest	Diurnal	0.571429	7	290.75	0.93	362	3
1	ACB5	Cancun	Forest	Diurnal	0.142857	7	322	1	427	1
1	ACB6	Cancun	Forest	Diurnal	0.428571	7	281	0.89	328	1
1	ACB7	Cancun	Forest	Diurnal	0.285714	7	223.5	0.71	318	0
1	ACB8	Cancun	Forest	Diurnal	0.428571	7	315.67	1	320	0
1	ACB9	Cancun	Forest	Diurnal	0	7			412	1
1	ACB10	Cancun	Forest	Diurnal	0.428571	7	239.67	0.76	352	2
1	ACB11	Cancun	Forest	Diurnal	0.571429	7	289.5	0.92	317	1
1	ACB12	Cancun	Forest	Diurnal	0.428571	7	293	0.93	479	0
1	ACB13	Cancun	Forest	Diurnal	0.142857	7	284	0.9	289	0
1	ACB14	Cancun	Forest	Diurnal	0.428571	7	243.33	0.77	324	4
1	ACB15	Cancun	Forest	Diurnal	0.571429	7	295.25	0.94	328	0
1	ACB16	Cancun	Forest	Diurnal	0.285714	7	322.5	1	276	0
1	ACB17	Cancun	Forest	Diurnal	0.571429	7	273.75	0.87	416	0
1	ACB18	Cancun	Forest	Diurnal	0.142857	7	292	0.93	377	2
1	ACB19	Cancun	Forest	Diurnal	0	7			311	0
1	ACB20	Cancun	Forest	Diurnal	0.285714	7	281	0.89	329	0
1	ACB21	Cancun	Forest	Diurnal	0.142857	7	385	1	373	0
1	ACB22	Cancun	Forest	Diurnal	0.571429	7	268.5	0.86	332	2
1	ACB23	Cancun	Forest	Diurnal	0.571429	7	307.25	0.98	341	0
1	ACB24	Cancun	Forest	Diurnal	0.285714	7	260	0.83	406	0
1	ACB25	Cancun	Forest	Diurnal	0	7			410	1
2	AMU1	Merida	City	Diurnal	0.142857	7	213	0.68	289	2
2	AMU2	Merida	City	Diurnal	0.142857	7	95	0.3	307	1
2	AMU4	Merida	City	Diurnal	0.142857	7	238	0.76	358	1
2	AMU5	Merida	City	Diurnal	0	7			283	0
2	AMU6	Merida	City	Diurnal	0.285714	7	197.5	0.63	393	5
2	AMU7	Merida	City	Diurnal	0.142857	7	125	0.4	448	0
2	AMU9	Merida	City	Diurnal	0	7			325	1
2	AMU10	Merida	City	Diurnal	0	7			365	3
2	AMU12	Merida	City	Diurnal	0	7			346	0
2	AMU13	Merida	City	Diurnal	0	7			488	0
2	AMU14	Merida	City	Diurnal	0	7			352	0
2	AMU15	Merida	City	Diurnal	0	7			367	2
2	AMU16	Merida	City	Diurnal	0.285714	7	256.5	0.82	338	2
2	AMU17	Merida	City	Diurnal	0	7			314	0
2	AMU18	Merida	City	Diurnal	0	7			229	0
2	AMU19	Merida	City	Diurnal	0	7			388	2
2	AMU20	Merida	City	Diurnal	0	7			337	0
2	AMU21	Merida	City	Diurnal	0	7			360	1
2	AMU22	Merida	City	Diurnal	0	7			296	0
2	AMU23	Merida	City	Diurnal	0.142857	7	123	0.39	372	0
2	AMU24	Merida	City	Diurnal	0.142857	7	263	0.84	449	1
2	AMU25	Merida	City	Diurnal	0.142857	7	154	0.49	231	0
2	AMB2	Merida	Forest	Diurnal	0	7			257	0
2	AMB3	Merida	Forest	Diurnal	0	7			389	1
2	AMB4	Merida	Forest	Diurnal	0	7			304	2
2	AMB5	Merida	Forest	Diurnal	0.142857	7	154	0.49	397	0
2	AMB6	Merida	Forest	Diurnal	0.142857	7	242	0.77	424	0
2	AMB7	Merida	Forest	Diurnal	0.142857	7	193	0.61	349	0
2	AMB8	Merida	Forest	Diurnal	0.142857	7	236	0.75	368	2
2	AMB9	Merida	Forest	Diurnal	0.142857	7	301	0.96	282	0
2	AMB11	Merida	Forest	Diurnal	0.428571	7	256	0.82	241	1
2	AMB12	Merida	Forest	Diurnal	0	7			300	0
2	AMB13	Merida	Forest	Diurnal	0	7			267	3
2	AMB14	Merida	Forest	Diurnal	0	7			300	0
2	AMB15	Merida	Forest	Diurnal	0	7			366	0
2	AMB16	Merida	Forest	Diurnal	0.285714	7	211.5	0.67	345	1
2	AMB17	Merida	Forest	Diurnal	0.285714	7	207.5	0.66	370	2
2	AMB18	Merida	Forest	Diurnal	0.142857	7	108	0.34	456	2
2	AMB19	Merida	Forest	Diurnal	0	7			409	1
2	AMB20	Merida	Forest	Diurnal	0.428571	7	226	0.72	364	1
2	ACU1	Cancun	City	Diurnal	0	7			310	0
2	ACU2	Cancun	City	Diurnal	0.142857	7	321	1	305	2
2	ACU3	Cancun	City	Diurnal	0	7			390	0
2	ACU4	Cancun	City	Diurnal	0.142857	7	214	0.68	300	0
2	ACU5	Cancun	City	Diurnal	0.428571	7	164.33	0.52	307	2
2	ACU6	Cancun	City	Diurnal	0.142857	7	321	1	269	0
2	ACU7	Cancun	City	Diurnal	0	7			409	0
2	ACU8	Cancun	City	Diurnal	0	7			483	1
2	ACU9	Cancun	City	Diurnal	0	7			387	0
2	ACU10	Cancun	City	Diurnal	0.142857	7	234	0.75	427	0
2	ACU11	Cancun	City	Diurnal	0.142857	7	198	0.63	303	1
2	ACU12	Cancun	City	Diurnal	0	7			256	0
2	ACU13	Cancun	City	Diurnal	0	7			382	1
2	ACU14	Cancun	City	Diurnal	0	7			282	0
2	ACU15	Cancun	City	Diurnal	0.142857	7	211	0.67	325	0
2	ACU16	Cancun	City	Diurnal	0.285714	7	205	0.65	393	0
2	ACU17	Cancun	City	Diurnal	0.142857	7	262	0.83	209	3
2	ACU18	Cancun	City	Diurnal	0.142857	7	233	0.74	350	0
2	ACU19	Cancun	City	Diurnal	0	7			290	1
2	ACU20	Cancun	City	Diurnal	0	7			223	0
2	ACU21	Cancun	City	Diurnal	0	7			381	1
2	ACU22	Cancun	City	Diurnal	0.142857	7	232	0.74	261	0
2	ACU23	Cancun	City	Diurnal	0	7			331	0
2	ACU24	Cancun	City	Diurnal	0	7			357	2
2	ACU25	Cancun	City	Diurnal	0	7			285	1
2	ACB1	Cancun	Forest	Diurnal	0	7			293	1
2	ACB2	Cancun	Forest	Diurnal	0.285714	7	268	0.85	239	0
2	ACB3	Cancun	Forest	Diurnal	0	7			252	0
2	ACB4	Cancun	Forest	Diurnal	0.142857	7	133	0.42	366	1
2	ACB5	Cancun	Forest	Diurnal	0	7			157	0
2	ACB6	Cancun	Forest	Diurnal	0.142857	7	277	0.88	313	4
2	ACB7	Cancun	Forest	Diurnal	0.142857	7	214	0.68	284	1
2	ACB8	Cancun	Forest	Diurnal	0.285714	7	206.5	0.66	474	1
2	ACB9	Cancun	Forest	Diurnal	0.142857	7	123	0.39	221	1
2	ACB10	Cancun	Forest	Diurnal	0.142857	7	134	0.43	284	0
2	ACB11	Cancun	Forest	Diurnal	0.285714	7	267.5	0.85	205	2
2	ACB12	Cancun	Forest	Diurnal	0.428571	7	280	0.89	334	0
2	ACB13	Cancun	Forest	Diurnal	0.142857	7	321	1	284	1
2	ACB14	Cancun	Forest	Diurnal	0.428571	7	243.33	0.77	235	1
2	ACB15	Cancun	Forest	Diurnal	0.285714	7	208	0.66	232	2
2	ACB16	Cancun	Forest	Diurnal	0.428571	7	256.33	0.82	398	1
2	ACB17	Cancun	Forest	Diurnal	0	7			302	0
2	ACB18	Cancun	Forest	Diurnal	0.285714	7	210.5	0.67	361	0
2	ACB19	Cancun	Forest	Diurnal	0.285714	7	252	0.8	496	0
2	ACB20	Cancun	Forest	Diurnal	0	7			442	2
2	ACB21	Cancun	Forest	Diurnal	0	7			435	1
2	ACB22	Cancun	Forest	Diurnal	0	7			483	0
2	ACB23	Cancun	Forest	Diurnal	0.285714	7	236	0.75	272	0
2	ACB24	Cancun	Forest	Diurnal	0.428571	7	182.33	0.58	386	0
2	ACB25	Cancun	Forest	Diurnal	0.285714	7	283	0.9	362	0

## Sheet: dataset2
Year	Site	Condicion	Treatment	Dish	ID	Seeds_Initial	Germination
1	Cancun	Forest	NOC	1	CB1	5	0
1	Cancun	Forest	NOC	10	CB10	5	2
1	Cancun	Forest	DIU	11	CB11	5	0
1	Cancun	Forest	DIU	12	CB12	5	0
1	Cancun	Forest	DIU	13	CB13	5	0
1	Cancun	Forest	DIU	14	CB14	5	0
1	Cancun	Forest	DIU	15	CB15	5	0
1	Cancun	Forest	DIU	16	CB16	5	0
1	Cancun	Forest	DIU	17	CB17	5	0
1	Cancun	Forest	DIU	18	CB18	5	0
1	Cancun	Forest	DIU	19	CB19	5	1
1	Cancun	Forest	NOC	2	CB2	5	4
1	Cancun	Forest	DIU	20	CB20	5	2
1	Cancun	Forest	NOC	3	CB3	5	0
1	Cancun	Forest	NOC	4	CB4	5	0
1	Cancun	Forest	NOC	5	CB5	5	0
1	Cancun	Forest	NOC	6	CB6	5	1
1	Cancun	Forest	NOC	7	CB7	5	0
1	Cancun	Forest	NOC	8	CB8	5	1
1	Cancun	Forest	NOC	9	CB9	5	0
1	Cancun	City	NOC	1	CU1	5	5
1	Cancun	City	NOC	10	CU10	5	2
1	Cancun	City	DIU	11	CU11	5	5
1	Cancun	City	DIU	12	CU12	5	3
1	Cancun	City	DIU	13	CU13	5	4
1	Cancun	City	DIU	14	CU14	5	3
1	Cancun	City	DIU	15	CU15	5	5
1	Cancun	City	DIU	16	CU16	5	4
1	Cancun	City	DIU	17	CU17	5	5
1	Cancun	City	DIU	18	CU18	5	2
1	Cancun	City	DIU	19	CU19	5	5
1	Cancun	City	NOC	2	CU2	5	3
1	Cancun	City	DIU	20	CU20	5	3
1	Cancun	City	NOC	3	CU3	5	5
1	Cancun	City	NOC	4	CU4	5	5
1	Cancun	City	NOC	5	CU5	5	2
1	Cancun	City	NOC	6	CU6	5	5
1	Cancun	City	NOC	7	CU7	5	0
1	Cancun	City	NOC	8	CU8	5	2
1	Cancun	City	NOC	9	CU9	5	2
1	Merida	Forest	NOC	1	MB1	5	4
1	Merida	Forest	NOC	10	MB10	5	1
1	Merida	Forest	DIU	11	MB11	5	0
1	Merida	Forest	DIU	12	MB12	5	0
1	Merida	Forest	DIU	13	MB13	5	0
1	Merida	Forest	DIU	14	MB14	5	0
1	Merida	Forest	DIU	15	MB15	5	0
1	Merida	Forest	DIU	16	MB16	5	0
1	Merida	Forest	DIU	17	MB17	5	0
1	Merida	Forest	DIU	18	MB18	5	2
1	Merida	Forest	DIU	19	MB19	5	1
1	Merida	Forest	NOC	2	MB2	5	3
1	Merida	Forest	DIU	20	MB20	5	0
1	Merida	Forest	NOC	3	MB3	5	2
1	Merida	Forest	NOC	4	MB4	5	0
1	Merida	Forest	NOC	5	MB5	5	4
1	Merida	Forest	NOC	6	MB6	5	2
1	Merida	Forest	NOC	7	MB7	5	0
1	Merida	Forest	NOC	8	MB8	5	0
1	Merida	Forest	NOC	9	MB9	5	0
1	Merida	City	NOC	1	MU1	5	5
1	Merida	City	NOC	10	MU10	5	5
1	Merida	City	DIU	11	MU11	5	5
1	Merida	City	DIU	12	MU12	5	4
1	Merida	City	DIU	13	MU13	5	5
1	Merida	City	DIU	14	MU14	5	3
1	Merida	City	DIU	15	MU15	5	5
1	Merida	City	DIU	16	MU16	5	3
1	Merida	City	DIU	17	MU17	5	5
1	Merida	City	DIU	18	MU18	5	2
1	Merida	City	DIU	19	MU19	5	3
1	Merida	City	NOC	2	MU2	5	5
1	Merida	City	DIU	20	MU20	5	5
1	Merida	City	NOC	3	MU3	5	5
1	Merida	City	NOC	4	MU4	5	5
1	Merida	City	NOC	5	MU5	5	3
1	Merida	City	NOC	6	MU6	5	4
1	Merida	City	NOC	7	MU7	5	4
1	Merida	City	NOC	8	MU8	5	4
1	Merida	City	NOC	9	MU9	5	5
2	Cancun	Forest	NOC	1	CB1	5	4
2	Cancun	Forest	NOC	10	CB10	5	0
2	Cancun	Forest	DIU	11	CB11	5	0
2	Cancun	Forest	DIU	12	CB12	5	4
2	Cancun	Forest	DIU	13	CB13	5	5
2	Cancun	Forest	DIU	14	CB14	5	3
2	Cancun	Forest	DIU	15	CB15	5	3
2	Cancun	Forest	DIU	16	CB16	5	4
2	Cancun	Forest	DIU	17	CB17	5	0
2	Cancun	Forest	DIU	18	CB18	5	0
2	Cancun	Forest	DIU	19	CB19	5	2
2	Cancun	Forest	NOC	2	CB2	5	0
2	Cancun	Forest	DIU	20	CB20	5	0
2	Cancun	Forest	NOC	3	CB3	5	0
2	Cancun	Forest	NOC	4	CB4	5	3
2	Cancun	Forest	NOC	5	CB5	5	0
2	Cancun	Forest	NOC	6	CB6	5	0
2	Cancun	Forest	NOC	7	CB7	5	5
2	Cancun	Forest	NOC	8	CB8	5	0
2	Cancun	Forest	NOC	9	CB9	5	5
2	Cancun	City	NOC	1	CU1	5	1
2	Cancun	City	NOC	10	CU10	5	3
2	Cancun	City	DIU	11	CU11	5	2
2	Cancun	City	DIU	12	CU12	5	0
2	Cancun	City	DIU	13	CU13	5	5
2	Cancun	City	DIU	14	CU14	5	0
2	Cancun	City	DIU	15	CU15	5	0
2	Cancun	City	DIU	16	CU16	5	0
2	Cancun	City	DIU	17	CU17	5	0
2	Cancun	City	DIU	18	CU18	5	0
2	Cancun	City	DIU	19	CU19	5	0
2	Cancun	City	NOC	2	CU2	5	2
2	Cancun	City	DIU	20	CU20	5	0
2	Cancun	City	NOC	3	CU3	5	1
2	Cancun	City	NOC	4	CU4	5	2
2	Cancun	City	NOC	5	CU5	5	1
2	Cancun	City	NOC	6	CU6	5	0
2	Cancun	City	NOC	7	CU7	5	0
2	Cancun	City	NOC	8	CU8	5	0
2	Cancun	City	NOC	9	CU9	5	2
2	Merida	Forest	NOC	1	MB1	5	0
2	Merida	Forest	NOC	10	MB10	5	5
2	Merida	Forest	DIU	11	MB11	5	0
2	Merida	Forest	DIU	12	MB12	5	1
2	Merida	Forest	DIU	13	MB13	5	1
2	Merida	Forest	DIU	14	MB14	5	4
2	Merida	Forest	DIU	15	MB15	5	0
2	Merida	Forest	DIU	16	MB16	5	5
2	Merida	Forest	DIU	17	MB17	5	4
2	Merida	Forest	DIU	18	MB18	5	0
2	Merida	Forest	DIU	19	MB19	5	4
2	Merida	Forest	NOC	2	MB2	5	5
2	Merida	Forest	DIU	20	MB20	5	1
2	Merida	Forest	NOC	3	MB3	5	3
2	Merida	Forest	NOC	4	MB4	5	4
2	Merida	Forest	NOC	5	MB5	5	5
2	Merida	Forest	NOC	6	MB6	5	1
2	Merida	Forest	NOC	7	MB7	5	0
2	Merida	Forest	NOC	8	MB8	5	0
2	Merida	Forest	NOC	9	MB9	5	4
2	Merida	City	NOC	1	MU1	5	1
2	Merida	City	NOC	10	MU10	5	1
2	Merida	City	DIU	11	MU11	5	0
2	Merida	City	DIU	12	MU12	5	0
2	Merida	City	DIU	13	MU13	5	0
2	Merida	City	DIU	14	MU14	5	0
2	Merida	City	DIU	15	MU15	5	1
2	Merida	City	DIU	16	MU16	5	0
2	Merida	City	DIU	17	MU17	5	0
2	Merida	City	DIU	18	MU18	5	1
2	Merida	City	DIU	19	MU19	5	0
2	Merida	City	NOC	2	MU2	5	4
2	Merida	City	DIU	20	MU20	5	0
2	Merida	City	NOC	3	MU3	5	4
2	Merida	City	NOC	4	MU4	5	2
2	Merida	City	NOC	5	MU5	5	1
2	Merida	City	NOC	6	MU6	5	0
2	Merida	City	NOC	7	MU7	5	1
2	Merida	City	NOC	8	MU8	5	0
2	Merida	City	NOC	9	MU9	5	5

## Sheet: Hoja1
ID	Year	Site	Habitat	OnsetJ	Termination	duration
1	1	Merida	Forest	31	76	45
2	1	Merida	Forest	31	76	45
3	1	Merida	Forest	31	76	45
4	1	Merida	Forest	31	76	45
5	1	Merida	Forest	37	79	42
6	1	Merida	Forest	37	79	42
7	1	Merida	Forest	37	79	42
8	1	Merida	Forest	37	82	45
9	1	Merida	Forest	37	82	45
10	1	Merida	Forest	37	82	45
11	1	Merida	Forest	37	82	45
12	1	Merida	Forest	40	76	36
13	1	Merida	Forest	49	88	39
14	1	Merida	Forest	49	88	39
15	1	Merida	Forest	49	91	42
16	1	Merida	Forest	49	91	42
17	1	Merida	Forest	58	88	30
18	1	Merida	Forest	58	88	30
19	1	Merida	Forest	58	91	33
20	1	Merida	Forest	70	91	21
21	1	Merida	Forest	73	91	18
1	1	Merida	City	31	58	27
2	1	Merida	City	31	58	27
3	1	Merida	City	31	58	27
4	1	Merida	City	31	58	27
5	1	Merida	City	31	58	27
6	1	Merida	City	31	58	27
7	1	Merida	City	31	73	42
8	1	Merida	City	31	73	42
9	1	Merida	City	31	97	66
10	1	Merida	City	37	91	54
11	1	Merida	City	37	91	54
12	1	Merida	City	37	91	54
13	1	Merida	City	37	79	42
14	1	Merida	City	37	79	42
15	1	Merida	City	37	79	42
16	1	Merida	City	40	70	30
17	1	Merida	City	40	70	30
18	1	Merida	City	40	70	30
19	1	Merida	City	46	79	33
20	1	Merida	City	46	103	57
21	1	Merida	City	46	103	57
22	1	Merida	City	46	106	60
23	1	Merida	City	49	79	30
24	1	Merida	City	49	106	57
25	1	Merida	City	49	106	57
1	2	Merida	Forest	44	71	27
2	2	Merida	Forest	44	71	27
3	2	Merida	Forest	44	71	27
4	2	Merida	Forest	44	71	27
5	2	Merida	Forest	47	74	27
6	2	Merida	Forest	47	80	33
7	2	Merida	Forest	50	74	24
8	2	Merida	Forest	50	74	24
9	2	Merida	Forest	50	74	24
10	2	Merida	Forest	50	80	30
11	2	Merida	Forest	50	95	45
12	2	Merida	Forest	53	95	42
13	2	Merida	Forest	53	95	42
14	2	Merida	Forest	53	110	57
15	2	Merida	Forest	53	110	57
16	2	Merida	Forest	56	101	45
17	2	Merida	Forest	56	101	45
18	2	Merida	Forest	56	110	54
1	2	Merida	City	26	56	30
2	2	Merida	City	26	56	30
3	2	Merida	City	26	56	30
4	2	Merida	City	26	56	30
5	2	Merida	City	26	59	33
6	2	Merida	City	26	59	33
7	2	Merida	City	26	59	33
8	2	Merida	City	26	62	36
9	2	Merida	City	26	62	36
10	2	Merida	City	26	62	36
11	2	Merida	City	26	62	36
12	2	Merida	City	29	62	33
13	2	Merida	City	29	77	48
14	2	Merida	City	29	74	45
15	2	Merida	City	29	74	45
16	2	Merida	City	32	77	45
17	2	Merida	City	32	77	45
18	2	Merida	City	38	83	45
19	2	Merida	City	38	83	45
20	2	Merida	City	38	83	45
21	2	Merida	City	44	83	39
22	2	Merida	City	47	83	36
1	1	Cancun	Forest	7	61	54
2	1	Cancun	Forest	7	61	54
3	1	Cancun	Forest	7	61	54
4	1	Cancun	Forest	10	64	54
5	1	Cancun	Forest	10	64	54
6	1	Cancun	Forest	13	64	51
7	1	Cancun	Forest	34	64	30
8	1	Cancun	Forest	34	64	30
9	1	Cancun	Forest	37	64	27
10	1	Cancun	Forest	37	64	27
11	1	Cancun	Forest	43	64	21
12	1	Cancun	Forest	43	70	27
13	1	Cancun	Forest	43	70	27
14	1	Cancun	Forest	52	70	18
15	1	Cancun	Forest	52	73	21
16	1	Cancun	Forest	58	73	15
1	1	Cancun	City	4	49	45
2	1	Cancun	City	4	49	45
3	1	Cancun	City	4	49	45
4	1	Cancun	City	4	49	45
5	1	Cancun	City	4	55	51
6	1	Cancun	City	4	55	51
7	1	Cancun	City	7	55	48
8	1	Cancun	City	7	55	48
9	1	Cancun	City	7	55	48
10	1	Cancun	City	7	55	48
11	1	Cancun	City	7	55	48
12	1	Cancun	City	16	43	27
13	1	Cancun	City	16	58	42
14	1	Cancun	City	22	58	36
15	1	Cancun	City	22	58	36
16	1	Cancun	City	25	70	45
17	1	Cancun	City	25	70	45
18	1	Cancun	City	25	79	54
19	1	Cancun	City	25	79	54
20	1	Cancun	City	37	79	42
21	1	Cancun	City	40	91	51
22	1	Cancun	City	40	91	51
23	1	Cancun	City	40	91	51
24	1	Cancun	City	40	91	51
25	1	Cancun	City	40	91	51
1	2	Cancun	Forest	41	74	33
2	2	Cancun	Forest	41	74	33
3	2	Cancun	Forest	41	74	33
4	2	Cancun	Forest	41	74	33
5	2	Cancun	Forest	41	74	33
6	2	Cancun	Forest	41	80	39
7	2	Cancun	Forest	41	80	39
8	2	Cancun	Forest	41	80	39
9	2	Cancun	Forest	43	73	30
10	2	Cancun	Forest	43	73	30
11	2	Cancun	Forest	49	73	24
12	2	Cancun	Forest	53	83	30
13	2	Cancun	Forest	53	83	30
14	2	Cancun	Forest	53	83	30
15	2	Cancun	Forest	59	89	30
16	2	Cancun	Forest	59	89	30
17	2	Cancun	Forest	59	89	30
18	2	Cancun	Forest	59	104	45
19	2	Cancun	Forest	59	104	45
20	2	Cancun	Forest	62	95	33
21	2	Cancun	Forest	62	95	33
22	2	Cancun	Forest	68	104	36
23	2	Cancun	Forest	68	104	36
24	2	Cancun	Forest	68	104	36
25	2	Cancun	Forest	68	104	36
1	2	Cancun	City	29	62	33
2	2	Cancun	City	29	62	33
3	2	Cancun	City	29	62	33
4	2	Cancun	City	29	62	33
5	2	Cancun	City	29	68	39
6	2	Cancun	City	29	74	45
7	2	Cancun	City	32	62	30
8	2	Cancun	City	32	62	30
9	2	Cancun	City	32	62	30
10	2	Cancun	City	32	68	36
11	2	Cancun	City	32	68	36
12	2	Cancun	City	38	62	24
13	2	Cancun	City	47	71	24
14	2	Cancun	City	47	71	24
15	2	Cancun	City	47	71	24
16	2	Cancun	City	47	71	24
17	2	Cancun	City	47	71	24
18	2	Cancun	City	47	68	21
19	2	Cancun	City	53	71	18
20	2	Cancun	City	53	71	18
21	2	Cancun	City	53	71	18
22	2	Cancun	City	53	74	21
23	2	Cancun	City	53	74	21
24	2	Cancun	City	53	74	21
25	2	Cancun	City	53	74	21
